# Supplementary material for: Removal of Congo Red Dye from Aqueous Solution via Natural Seeds Integrated with Zinc Oxide-Doped Manganese Ferrite
Source: Nanomaterials (Basel). 2026 Jun 19;16(12):775. doi: 10.3390/nano16120775 (PMC13305837; doi:10.3390/nano16120775)
Supplement: Supplementary file 1 [file nanomaterials-16-00775-s001.zip]

Archive with 1 entries (1 files):
- nanomaterials-4315630-supplementary.pdf
